# Supplementary material for: HIF1α‐mediated AIMP3 suppression delays stem cell aging via the induction of autophagy
Source: Aging Cell. 2019 Jan 31;18(2):e12909. doi: 10.1111/acel.12909 (PMC6413650; doi:10.1111/acel.12909)
Supplement: Supplementary file 1 [file ACEL-18-e12909-s001.zip]

Archive with 5 entries (5 files):
- Aging Cell_Moon et al._Supplementary Information_FINAL.doc
- Suppl Fig. 1.tif
- Suppl Fig. 2.tif
- Suppl Fig. 3.tif
- Suppl Table 1.doc
